# Supplementary material for: Acute resistance exercise modulates microRNA expression profiles: Combined tissue and circulatory targeted analyses
Source: PLoS One. 2017 Jul 27;12(7):e0181594. doi: 10.1371/journal.pone.0181594 (PMC5531502; doi:10.1371/journal.pone.0181594)
Supplement: S1 File — Processed fold change data for each miR reported. (XLSX) [file pone.0181594.s001.xlsx]

## Sheet: Plasma Data
Subject	Time	23b-3p	126-3p	145-5p	20a-5p	146a-5p	26a-5p	29b-5p	486-5p	451a	208a-3p	206	133b	133a-3p	1-3p	222-3p	221-3p	494-3p	454-3p	378b	378a-5p	210-3p	21-5p	30b-5p	148b-3p	23a-5p	16-5p	15a-p	149-5p
3	pre	1	1	1	1	1	1	1	1	1	1	1	1	1	1	1	1	1	1	1	1	1	1	1	1	1	1	1	1
9	pre	1	1	1	1	1	1	1	1	1	1	1	1	1	1	1	1	1	1	1	1	1	1	1	1	1	1	1	1
11	pre	1	1	1	1	1	1	1	1	1	1	1	1	1	1	1	1	1	1	1	1	1	1	1	1	1	1	1	1
12	pre	1	1	1	1	1	1	1	1	1	1	1	1	1	1	1	1	1	1	1	1	1	1	1	1	1	1	1	1
14	pre	1	1	1	1	1	1	1	1	1	1	1	1	1	1	1	1	1	1	1	1	1	1	1	1	1	1	1	1
15	pre	1	1	1	1	1	1	1	1	1	1	1	1	1	1	1	1	1	1	1	1	1	1	1	1	1	1	1	1
16	pre	1	1	1	1	1	1	1	1	1	1	1	1	1	1	1	1	1	1	1	1	1	1	1	1	1	1	1	1
3	2hr	0.733563	1.14514	3.37795	2.42247	1.30076	1.50672	3.03449	3.64243	2.54636	1.3604	2.72152	3.53017	3.1166	4.06932	1.02858	1.52607	1.33917	2.0431	1.23332	1.59777	2.73187	1.23332	1.59777	2.73187	0.656945	1.12853	0.910216	0.827754
9	2hr	0.36643	0.649684	0.69704	0.441328	0.663373	0.849815	1.13361	0.21526	0.473795	1.0452	1.43829	0.630714	1.34273	0.529753	0.438906	0.87627	0.399307	0.876767	0.914391	0.492028	1.0913	0.914391	0.492028	1.0913	0.91842	0.964237	0.92557	1.01399
11	2hr	2.02688	1.28669	0.849296	1.00623	1.83921	0.940572	0.703972	0.663155	0.910821	0.516135	2.75997	2.05281	1.85175	0.816192	1.62758	1.1925	3.15834	0.876811	0.807558	0.797359	0.838018	0.807558	0.797359	0.838018	1.28606	0.5677	0.660867
12	2hr	4.99608	5.00644			3.74674		6.65096				1.85321	2.04396				5.13723	2.26353					4.98536	5.35502		0.399127	0.708086	0.624968	2.32632
14	2hr	0.323101	0.8186	0.575928	0.968229	0.431168	0.454856	1.32454	0.155074	0.333033	0.390917	0.345463	4.49164	5.01247	0.389167	0.91993	1.4559	0.431143	0.222311	0.833953	0.962225	0.839377	0.833953	0.962225	0.839377	0.900805		1.61583
15	2hr
16	2hr	2.79732			1.99657	3.33798			1.86367		1.80944	0.224551			2.53245				4.5331				4.68287				0.209009	1.12397	2.54124
3	4hr	2.89946	1.91922	1.06494	2.10936	2.62269	1.68661	2.66716	1.8447	1.63158	0.769553	5.81804	5.40976	6.12008	3.79715	1.89107	2.71205	2.12434	3.19786	1.65317	0.893525	1.8449	1.65317	0.893525	1.8449	0.513258	0.520211	0.393649	2.21067
9	4hr	0.756973	0.729002	1.06287	0.717878	1.45566	1.03893	0.932221	0.85126	1.01276	3.20841	3.51515	3.18313	4.93404	0.607043	1.8453	3.70715		0.729258	0.779833	0.276987	0.809093	0.779833	0.276987	0.809093	0.350734	0.301616	0.228466	2.92992
11	4hr	0.716291	0.289934	0.197607	0.259903	1.04337	0.269638	0.239761	0.622219	0.364431	1.16327	0.848995	0.284914	0.511797	0.563153	1.15844	1.17754	1.03483	0.0992674	0.366437	0.270142	0.553581	0.366437	0.270142	0.553581	2.15793	0.41052	0.460202
12	4hr	0.42846	0.539647	0.341866	0.997398	0.891053	0.98874	1.22134	0.659501	0.713442	0.479161	0.612754	0.417433	4.74292	0.745776	1.03953	0.745941	0.854662	2.29781	0.676622	1.14861	1.02101	0.676622	1.14861	1.02101	1.04952	1.13521	0.746859
14	4hr	0.410834	2.13913	1.52423	1.97892	0.489728	1.20929	2.84956	0.256384	1.47235	0.202794	0.399685		7.07295	1.18683	1.10846	1.42222	0.563018	0.510902	1.39028	3.48681	2.02787	1.39028	3.48681	2.02787	1.14895			2.00784
15	4hr	1.28641	1.1994	0.403598	1.33171	1.08286	1.0062	0.961873	0.366122	0.399892	0.52876	1.39571	0.532073	0.42636	0.689144	0.60776	0.978961	0.352499	0.629379	0.731754	0.568828	1.15008	0.731754	0.568828	1.15008	1.61021	0.646999	1.28605
16	4hr

## Sheet: Muscle Data
Subject	Time	23b-3p	126-3p	145-5p	20a-5p	149-5p	146a-5p	499a-3p	26a-5p	29b-3p	486-5p	451a	208b-3p	208a-3p	206	133b	133a-3p	1-3p	222-3p	221-3p	494-3p	454-3p	378b	378a-5p	210-3p	21-5p	30b-5p	148b-3p	23a-5p	16-5p	15a-5p
1	0	1	1	1	1	1	1	1	1	1	1	1	1	1	1	1	1	1	1	1	1	1	1	1	1	1	1	1	1	1	1
3	0	1	1	1	1	1	1	1	1	1	1	1	1	1	1	1	1	1	1	1	1		1	1	1	1	1	1	1	1	1
9	0	1	1	1	1	1	1	1	1	1	1	1	1	1	1	1	1	1	1	1	1	1	1	1	1	1	1	1	1	1	1
11	0	1	1	1	1	1	1	1	1	1	1	1	1	1	1	1	1	1	1	1	1	1	1	1	1	1	1	1	1	1	1
14	0	1	1	1	1	1	1	1	1	1	1	1	1	1	1	1	1	1	1	1	1	1	1	1	1	1	1	1	1	1	1
15	0	1	1	1	1	1	1	1	1	1	1	1	1	1	1	1	1	1	1	1	1	1	1	1	1	1	1	1	1	1	1
16	0	1	1	1	1	1	1	1	1	1	1	1	1	1	1	1	1	1	1	1	1	1	1	1	1	1	1	1	1	1	1
17	0	1	1	1	1	1	1	1	1	1	1	1	1	1	1	1	1	1	1	1	1	1	1	1	1	1	1	1	1	1	1
21	0	1	1	1	1	1	1	1	1	1	1	1	1	1	1	1	1	1	1	1	1	1	1	1	1	1	1	1	1	1	1
1	2	0.736611	1.80721	2.06977	1.58746	1.13343	1.45883	2.28217	1.43832	1.55064	2.18745	0.662849	2.40577	2.67155	1.65872	0.678622	1.84625	1.66312	1.80102	3.31572	0.695422	3.56988	0.451021	1.27512	1.70079	1.21879	1.27512	1.04753	0.0990757	0.618271	0.756112
3	2	1.291	1.66079	1.10029	1.25961	0.682717	1.66868	1.55061	1.08144	1.02538	2.43353	0.440254	1.42479	3.01598		11.008	4.64507	1.30023	1.73267	1.1465	1.62488		0.832578	1.28324	12.2234	0.8832	0.888139	1.0705		0.758858	0.49107
9	2	1.32055	0.941411	0.707365	0.836763	1.39129	0.931866	1.71971	0.977799	1.1053	1.44301	0.350916	0.928093	1.23606	1.08169	0.844733	1.46666	1.14092	0.844048	0.85762	1.62807	0.687539	0.48783	0.797049	0.648268	0.918722	0.797049	1.12674	1.42055	1.81369	2.36284
11	2	1.67102	1.58466	0.838539	0.833344	2.38695	0.984732	0.467369	1.07188	0.956901	0.691439	1.02193	0.844585	0.646886	1.65794	1.55241	0.635426	0.766449	1.03184	0.681521	0.743116	1.92201	0.412857	1.12257	0.869918	1.45536	1.12257	0.541523	0.622868	0.548446	0.365757
14	2	2.13033	2.06744	1.37753	2.54846	1.71123	2.12943	2.21535	2.26424	1.70398	3.0904	2.19257	2.04305	2.81349	2.60777	2.76421	2.64461	1.70602	3.3988	1.56302	2.96637	2.41913	0.466361	2.2522	1.77833	1.5029	2.2522	1.22804	0.263512	0.253185	0.134976
15	2	0.914065	1.00139	0.73559	1.28719	2.32689	0.783244	1.30522	1.30126	1.19968	1.44831	1.28386	1.2398	1.03378	1.65538	2.56102	1.49648	1.2661	0.923723	1.10262	1.26535	2.76304	1.25525	1.4312	1.00747	1.1128	1.4312	1.00747	0.675224	1.04831	0.829931
16	2	1.00984	1.50559	1.70801	1.41886	0.505026	0.92418	0.608115	0.907834	0.49939	1.36097	1.01883	0.972831	0.528697	1.42986	0.49412	2.42926	1.57961	1.17994	1.14914	0.69947	1.61279	0.202872	1.08668	0.824453	0.666232	1.08668	0.824453	0.478007	0.351846	0.530015
17	2
21	2	1.53572	0.53156	0.760881	0.998498	2.48171	0.47927	1.78855	1.16113	1.91977	1.14691	1.52424	1.85362	3.91202	0.752575	1.63652	1.04404	0.983424	0.507721	0.404483	0.923991	0.593156	0.803026	1.42322	0.966646	0.858218	1.42322	0.966646		0.683643	0.954698
1	4	1.1469	1.17805	0.978757	1.11663	1.66893	1.95503	0.67322	1.09901	0.913839	1.22174	0.869726	0.937618	0.770302	0.562249	0.834105	0.87887	1.11792	2.04766	2.31895	1.00863		0.504914	1.3119	0.895715	0.883475	1.3119	1.03471		0.913037	0.909467
3	4	0.965773	1.43196	1.38356	1.03222	1.5615	1.7854	1.59607	1.30091	1.70446	2.25051	1.3007	1.85292	3.91311		13.9838	5.08991	1.02086	1.15949	0.88563	2.69836		0.920345	1.47079	18.2815	0.816857	0.977916	1.48658		1.12776	0.61191
9	4	1.52369	0.784629	1.09283	0.993543	0.964452	1.32017	1.35543	0.830684	0.786623	1.59525	0.383729	1.35761	0.995886	0.920191	0.59923	1.40466	1.27881	1.2655	1.80107	1.349	0.797246	0.48205	0.618353	0.609327	1.10831	0.618353	1.35453	0.521924	1.31082	1.17916
11	4	1.47362	1.48481	0.994452	1.08936	2.05066	1.38019	1.74553	1.26915	1.09776	1.01697	0.423416	1.413	1.82386	1.88451	1.8386	1.20037	0.70603	1.16061	0.957436	0.609453	1.93233	0.741694	1.15511	1.15435	1.11965	1.15511	0.6205	0.39631	0.50973	0.281836
14	4
15	4	0.716842	0.770854	1.03127	4.19813	1.07672	4.71985	0.625513	1.03735	0.638458	1.20155	7.95115	0.493955	0.346184	0.825287	0.929576	0.511122	0.687243	1.14779	1.55621	1.02952	11.2747	1.46694	0.852875	0.91273	1.52792	0.852875	0.91273	0.326968	1.79684	0.651839
16	4	1.51918	2.25057	1.75478	1.1808	1.43471	3.01611	1.15752	1.17754	1.68295	2.35369	2.85684	1.26298	0.811372	1.42774	0.981093	2.27114	0.953942	2.11618	1.24679	1.0346	2.01473	0.176662	1.99054	1.07302	0.971577	1.99054	1.07302	0.5556	0.567763	0.565533
17	4	4.21613	3.33484	2.68795	1.18399	5.38902	2.61439	1.52653	2.21621	1.32602	4.05159	0.98076	2.24838	1.5823	1.79237	4.35214	3.28149	2.03171	3.14219	3.05884	4.31284	3.5013	0.320409	1.79048	2.46772	1.93244	1.79048	2.46772	0.0283073	0.0229697	0.0219801
21	4	0.455302	0.273573	0.271582	0.441996	0.397802	0.319292	0.526229	0.315591	0.369669	0.521646	1.10452	0.474466	0.630197	0.27757	0.200003	0.292817	0.329419	0.23653	0.204633	0.30251	0.12988	1.13339	0.360353	0.241201	0.340435	0.360353	0.241201
